# Supplementary material for: Dual Oncogenic/Anti-Oncogenic Role of PATZ1 in FRTL5 Rat Thyroid Cells Transformed by the Ha-RasV12 Oncogene
Source: Genes (Basel). 2019 Feb 9;10(2):127. doi: 10.3390/genes10020127 (PMC6410289; doi:10.3390/genes10020127)
Supplement: Supplementary file 1 [file genes-10-00127-s001.zip]

Archive with 9 entries (6 files):
- supplementary Figures/
- supplementary Figures/Figure S1.pdf
- __MACOSX/
- __MACOSX/supplementary Figures/
- __MACOSX/supplementary Figures/._Figure S1.pdf
- supplementary Figures/Figure S2.pdf
- __MACOSX/supplementary Figures/._Figure S2.pdf
- supplementary Figures/Figure S3.pdf
- __MACOSX/supplementary Figures/._Figure S3.pdf
